# Supplementary material for: An ErbB2/c-Src axis links bioenergetics with PRC2 translation to drive epigenetic reprogramming and mammary tumorigenesis
Source: Nat Commun. 2019 Jul 1;10:2901. doi: 10.1038/s41467-019-10681-4 (PMC6603039; doi:10.1038/s41467-019-10681-4)
Supplement: Supplementary file 3 — Supplementary Data 1 [file 41467_2019_10681_MOESM3_ESM.xlsx]

## Sheet: Sheet1
Smith et al. 2019 Supplementary Dataset: Primer, plasmid and oligonucleotide information
Primers
Name	Sequence	Application
Ezh2	Qiagen Quantitect Primers, QT01063671	QRT-PCR
Suz12	F – AGCAACATGGGAGACAATTCTTG	QRT-PCR
	R - ACAGCAATAGTTTGTGCAGGTTT
EED	F – ATGCTGTCAGTATTGAGAGTGGC	QRT-PCR
	R - GAGGCTGTTCACACATTTGAAAG
β actin	F - TCCATCATGAAGTGTGACGT	QRT-PCR
	R - GAGCAATGATCTTGATCTTCAT
B2M	F – TTCTGGTGCTTGTCTCACTGA	QRT-PCR
	R - CAGTATGTTCGGCTTCCCATTC
PPI	F - GAGCTGTTTGCAGACAAAGTTC	QRT-PCR
	R - CCCTGGCACATGAATCCTGG
Ccnd3	F - CGAGCCTCCTACTTCCAGTG	QRT-PCR
	R - GGACAGGTAGCGATCCAGGT
Bcl2l1	F - GACAAGGAGATGCAGGTATTGG	QRT-PCR
	R - TCCCGTAGAGATCCACAAAAGT
FloxEzh2 genotyping forward primer	5’-CCCATGTTTAAGGGCATAGTGACATG-3’	Genotyping
FloxEzh2 genotyping reverse primer	5’-ATGTGCAGGTCAGTCAGCAACTTCAG-3’	Genotyping
FloxEzh2 genotyping center primer	5’-TCGAGGGACCTAATAACTCGTATAGCA-3’	Genotyping
FloxSrc genotyping forward primer	5’-GGTCTTGTCATGGCTCTGTC-3’	Genotyping
FloxSrc genotyping reverse primer	5’-CATCTCTGCTCACCTGATAG-3’	Genotyping
Neu genotyping forward primer	5’-TTCCGGAACCCACATCAGGCC-3’	Genotyping
Neu genotyping reverse primer	5’-GTTTCCTGCAGCAGCCTACGC-3’	Genotyping
Cre genotyping forward primer	5’-TGCTCTGTCCGTTTGCCG-3’	Genotyping
Cre genotyping reverse primer	5’-ACTGTGTCCAGACCAGGC-3’	Genotyping
Plasmids
Plasmid name	Source	Catalogue Number
Plasmid: pLKO.1 Eif4ebp1 shRNA	McGill Life Sciences Complex High-Throughput Screening Facility (HTS)	The RNAi Consortium ID# TRCN0000348615
CCGGATTATCTATGACCGGAAATTTCTCG
AGAAATTTCCGGTCATAGATAATTTTTTG
Plasmid: pLKO.1 GFP shRNA	McGill Life Sciences Complex High-Throughput Screening Facility (HTS)	Sigma MISSION Cat#SHC005
TACAACAGCCACAACGTCTAT
Plasmid: pLKO.1 Ezh2 shRNA sequence 21	Dr. Guy Sauvageau	N/A
ATCTCTGAAACAGCTGCCTTAG
Plasmid: pLKO.1 Ezh2 shRNA sequence 107	Dr. Guy Sauvageau	N/A
GCGCAAAGTACTGTAACAGTAAT
Plasmid: pMD2.G	Addgene – Dr. Didier Trono	Cat#12259
Plasmid: psPax2	Addgene – Dr. Didier Trono	Cat#12260
Plasmid: pMSCV-Puro shFF (firefly luciferase)	Dr. Russell G. Jones	N/A
Plasmid: pMSCV-Puro shPrkaa1/Prkaa2	Dr. Russell G. Jones	N/A
Plasmid: p6621-MSCV-IP N-HAonly SRC	Addgene - Dr. Peter Howley	Cat#35017
siRNA Oligonucleotides
Oligonucleotide name	Source	Catalogue Number
Lkb1.1	IDT	mm.Ri.Stk11.13.1
Lkb1.2	IDT	mm.Ri.Stk11.13.2
Lkb1.3	IDT	mm.Ri.Stk11.13.3
Allstars negative control siRNA	Qiagen	SI03650318
Supplementary Dataset 1. Oligonucleotides and Primers used in this study. This table lists all primers used for QRT-PCR or genotyping, plasmids used for lentivirus/retrovirus production and siRNA oligonucleotides. Catalogue numbers and/or sequences are provided.
